# Supplementary material for: Therapeutic Potential of Wogonin–Aloperine Co-Amorphous for Oral Squamous Cell Carcinoma
Source: Pharmaceutics. 2025 Sep 16;17(9):1204. doi: 10.3390/pharmaceutics17091204 (PMC12473305; doi:10.3390/pharmaceutics17091204)
Supplement: Supplementary file 1 [file pharmaceutics-17-01204-s001.zip]

Archive with 1 entries (1 files):
- pharmaceutics-3806252-supplementary.pdf
